# Supplementary material for: WHIM Syndrome-linked CXCR4 mutations drive osteoporosis
Source: Nat Commun. 2023 Apr 12;14:2058. doi: 10.1038/s41467-023-37791-4 (PMC10097661; doi:10.1038/s41467-023-37791-4)
Supplement: Supplementary file 4 — Source Data [file 41467_2023_37791_MOESM4_ESM.xlsx]

## Sheet: Figure 1A
Figure 1A		BMD lumbar spine
		WT	+/1013	1013/1013
		50.5294	52.5369	47.413
		56.3576	49.4981	44.2992
		51.7812	46.7193	49.9516
		52.987	50.342	48.221
		51.34	48.954	44.678

## Sheet: Figure 1C
Figure 1C		% BV/TV				Tb nb				Tb Sp
		WT	+/1013	1013/1013		WT	+/1013	1013/1013		WT	+/1013	1013/1013
		24.3923	14.7349	12.6826		2.30132	1.70408	1.38477		0.3323	0.35475	0.50044
		23.3597	23.1186	17.9432		2.50956	2.3765	1.79431		0.277	0.31133	0.53894
		16.5046	11.0545	19.5058		2.11747	1.22319	1.95553		0.342	0.44747	0.41152
		18.0758	21.4414	11.5827		1.84156	2.389	1.19578		0.35654	0.24729	0.54709
		16.6247	23.5978	16.0145		1.90519	2.21224	1.52463		0.26688	0.29004	0.53406
		35.4507	11.5532	16.3728		2.75954	1.28619	1.60008		0.26927	0.43257	0.50206
		24.092	18.3151	11.8717		2.74769	1.9275	1.2792		0.22554	0.38329	0.54042
		32.5723	17.5551			3.24495	1.93158			0.21122	0.31282
		35.4778	15.6914			3.48103	1.64055			0.19517	0.34935
		20.5581	26.6006			2.25846	2.43616			0.24687	0.27475
		36.9408	22.5954			3.35041	2.1244			0.239	0.3903
		29.0286	24.25			3.0517	2.2957			0.22677	0.27195
		27.4143	25.7228			2.98132	2.39137			0.21457	0.24362
		33.0476	20.4377			3.24454	2.16594			0.1941	0.28631
		26.0802	20.3486			2.90727	2.34155			0.213	0.25467

## Sheet: Figure 1D
Figure 1D
		Ct.BV				Ct.Th
		WT	+/1013	1013/1013		WT	+/1013	1013/1013
		0.33459	0.29238	0.27971		0.14762	0.14904	0.14224
		0.3506	0.31628	0.3383		0.17101	0.15994	0.17547
		0.27266	0.24661	0.28345		0.13177	0.1338	0.14964
		0.33974	0.36344	0.33635		0.16241	0.17227	0.1508
		0.37217	0.28822	0.3273		0.18751	0.13691	0.15962
		0.39339	0.30858	0.35223		0.18143	0.15169	0.15653
		0.34337	0.29647	0.27469		0.16993	0.14142	0.13382
		0.36012	0.32897			0.1746	0.15447
		0.3997	0.38993			0.17496	0.17491
		0.34854	0.35598			0.15991	0.17075
		0.37333	0.35138			0.16629	0.15534
		0.35152	0.32083			0.16397	0.14836
		0.41073	0.37622			0.18752	0.17612
		0.44493	0.34371			0.19233	0.17241
		0.45433	0.30437			0.19137	0.14692

## Sheet: Figure 1I
Figure 1I		Growth plate thickness
		WT	+/1013	1013/1013
		0.0989	0.12	0.112
		0.093	0.108	0.0846
		0.101	0.114	0.113
		0.0863	0.0993	0.0916
		0.0875	0.0847	0.0944
		0.136	0.111	0.111
		0.101	0.0978	0.101
			0.113

## Sheet: Figure 1J
Figure 1J		Adipocytes / field
		WT	+/1013	1013/1013
		0.86	2.33	1.14
		1.78	2.18	0.82
		1.11	1.86	2.31
		1.38	1.87	2.8
		2.15	3.68	0.63
		2.57	3.89	0.71
		1.45	0.91	3.5
		1.6	0.75	3.44
		1.26	2.91	1.5
		1.75	2.82	2.93
		1.73	1.6	2.25
		1.6	3.56	3
		2	1.5	1.54

## Sheet: Figure 1K
Figure 1K		Size					Weight
		WT	+/1013	1013/1013			WT	+/1013	1013/1013
		15.6	15.1	14.4			20.4	18	17.36
		17.2	15.4	14.4			26.27	19.43	17.69
		16.6	16.5	16			24.8	16.94	19.19
		16.6	15.5	15.9			20.44	23.4	19.06
		15.9	16.2	15.5			20.61	24.24	18.29
		14.5	15.4	15			20.31	23.26	18.68
			16.3	13.6				24.29	24.58
			15.9	16.5				24.93	21.02
			15.7	16.3				24.37	22.46
				16.1					22.48

## Sheet: Figure 2B
Figure 2B			Bone cell number
			WT	+/1013	1013/1013			WT	+/1013	1013/1013
		SSC	2.8	8.17	5.6		OPC	10.02	9.08	8.75
			10.83	4.51	4.52			18.31	11.98	12.42
			8.93	7.15	6.42			16.78	13.2	9.6
			4.94	4.9	1.9			19.8	16.2	5.1
			4.5	15.4	3.5			7.8	22	8.4
			16	8.6	5.1			15.7	5.38	9.4
			7.4	12.3	2.8			14.6	7.44	7.74
			2.9	3.68	1.09			7.82	10.84	4.89
			2.9	5.36	3			10.21	13.15	9.49
			12.7	4.07	1.17			16.45	8.615	2.65
			15.23	7.3	4.06			7.33	10.66	6.41
			6.22	2.3	4.65			7.38	6.71	7.23
			2.78	2.71	6.01			8.06	10.7	5.82
			5.1	4.4	2.8			8.3	9.8	6.95
			15.3	14.2	1.88			16.6	10.9	5.83
			3.77	3.97	1.6			11.41	6.63	2.92
			3.69	1.24	0.65			19.44	11.62	3.82
			3.12	1.67				20.58	7.25
			2.54	3.24				19.83	5.18
			5.05	2.46				9.86	6.76
			3.4	2.86				15.89	8.62
			4.1	1.66				9.13	8.79
			3.13	0.48				10.95	5.43
			1.43	4.11				11.46	7.95
			1.78	2.65				6.68	7.18
			5.907	6.46				8.79	11.9
			4.74	6.9				9.69	10.44
			5.22	6.67				14.61	12.65
			5.64	1.08				9.3	4.27
			9.3	1.73				13.34	7.33
			1.24	0.27				14.68	2.34

## Sheet: Figure 2D
Figure 2D				% CD45.1+ donor cells
		DONORS: WT			RECIPIENT
				WT	+/1013	1013/1013			WT	+/1013	1013/1013
			SLAM (BM)	85.213	97.1	98.1735		Leuko.(blood)	90.1	88.7	97.3
				99.0312	70.6693	93.5484			93.2	90.6	78.7
				99.1611	81.9401	79.4899			95.5	94.4	94.7
				53.9683	95.36	83.4356			88.2	87.6	93.5
				53.62	62.22	98.6842			94.8	88.3	93.8
				76.12	53.15				94.9	84.5
				96.67	77.29				95.9	90.6
				91.7749	100				96.643	95.6
				99.0909	98.6395				82.459	89.1
				100					93.4014

## Sheet: Figure 2E
Figure 2E				Bone cell number
		DONORS: WT			RECIPIENT
				WT	+/1013	1013/1013			WT	+/1013	1013/1013
			SSC	1.37	1.09	1.22		OPC	5.84	1.29	1.87
				3.96	0.71	0.93			4.54	1.55	2.6
				5.55	1.17	0.96			4.35	3.12	2.91
				0.99	1.35	0.51			3.33	3.08	3.52
				1.28	0.52	0.96			2.38	1.82	3.93
				1.89	0.68				2.6	2.32
				2.14	0.16				5.18	1.51
				3.06	1.15				6.47	4.9
				0.9	0.42				4.44	1.08
				0.97					3.94
				1.44					4.71

## Sheet: Figure 2G
Figure 2G				% CD45.1+ donor cells						Bone cell number
		DONORS: WT			RECIPIENT						RECIPIENT
				WT	+/1013	1013/1013				WT	+/1013	1013/1013
			SLAM (BM)	31.3	71.9	81		DONORS: WT	SSC	1.15	0.74	0.96
				83.3	89.4	64				1.37	1.74	0.36
				51	83.3	27.8				0.83	1.15	1.05
				42	28	92.3				3.4	2.23	0.6
				63	62	30.8				3.3	3.2	0.81
				39	71					3.2	3.1
				97.7	33					2.8	1.6
				83.3	94.1					1.08	0.95
				85.4	53.9					0.64	1.18
				WT	+/1013	1013/1013
			Leuko.(blood)	89.3	87.4	53.4				WT	+/1013	1013/1013
				88.3	79.7	90			OPC	7.5	2.47	2.27
				86.7	90.4	54				3.76	4.8	1.69
				89.3	78.3	52				2.88	4.32	1.1
				90.7	90.9	55				3.76	4.07	2.1
										6.2	4.9	2.06
										5.1	5.7
										6	1.66
										1.24	1.64
										2.19	1.24

[truncated: 67 more sheets: Figure 2I, Figure 3B, Figure 3C, Figure 3E, Figure 3G, Figure 3I, Figure 4B, Figure 4C, Figure 4D, Figure 4E, Figure 4F, Figure 4G, Figure 4H, Figure 4I, Figure 4J, Figure 4K, Figure 4L, Figure 4M, Figure 5A, Figure 5B …]
